# Supplementary material for: Single-cell somatic copy number variants in brain using different amplification methods and reference genomes
Source: bioRxiv. 2023 Nov 21:2023.08.07.552289. Originally published 2023 Aug 8. Preprint. [Version 2] doi: 10.1101/2023.08.07.552289 (PMC10441336; doi:10.1101/2023.08.07.552289)
Supplement: Supplement 2 [file media-2.xlsx]

## Sheet: Sheet1
					Ginkgo					Copykit					Comparison
Library	WGA method	Samples	ID	Chr	CN	CN_median	Start	End	Size (Mb)	Copykit call	CN_calculated	Start	End	Size (Mb)	Size difference (Copykit - Ginkgo)
L5	PicoPLEX	Fibr	L5_Exp1.7A_sn1	chr3	1	1.23	161792006	163340109	1.5481	no
L2	PicoPLEX	Fibr	L2_4min_Exp1.7A_sn2	chr4	5	4.54	88454582	90255973	1.80139	yes	4.48	88440463​	90199030​	1.76	-0.041392
L5	PicoPLEX	Fibr	L5_Exp1.7A_sn1	chr4	4	3.74	88454582	90255973	1.80139	yes	3.72	88440463​	90199030​	1.76	-0.041392
L2	PTA	NA12878	L2TestPTA_2singlecell_8_S1_R	chr2	1	1.04	150076773	156700365	6.62359	yes	0.98	150076770​	156700363​	6.63	0.006407
L2	PTA	NA12878	L2TestPTA_2singlecell_8_S1_R	chr3	1	1.09	75978290	83535110	7.55682	yes	1.3	75978291​	83535112​	7.56	0.003179
L2	PTA	NA12878	L2TestPTA_2singlecell_8_S1_R	chr3	1	1.1	176053690	182208322	6.15463	yes	1.3	176053690​	182208323​	6.15	-0.004633
L2	PTA	NA12878	L2TestPTA_2singlecell_8_S1_R	chr4	1	1.16	17524711	21401853	3.87714	no
A17	PTA	NA12878	A17_PTA_Test_PTA2__sn3_NA12878_S17_R	chr5	3	3.25	1	14477391	14.4774	yes	3.2	1272944​	14265074​	12.99	-1.48739
A20	PTA	NA12878	A20_PTA_Test__PTA2__sn7_NA12878_S20_R	chr5	1	1.28	34625011	37738328	3.11332	yes	1.26	31768910​	37083556​	5.31	2.19668
L2	PTA	NA12878	L2TestPTA_2singlecell_8_S1_R	chr5	1	1.22	137823825	142975465	5.15164	yes	1.3	137809857​	142963525​	5.15	-0.001641
A20	PTA	NA12878	A20_PTA_Test__PTA2__sn7_NA12878_S20_R	chr6	1	1.27	126829227	135582087	8.75286	yes	1.26	125810258​	135724090​	9.91	1.15714
L2	PTA	NA12878	L2TestPTA_2singlecell_8_S1_R	chr9	1	0.76	90847044	104007098	13.1601	yes	0.98	90847044​	104007099​	13.16	-5.5e-05
A17	PTA	NA12878	A17_PTA_Test_PTA2__sn3_NA12878_S17_R	chr9	1	1.22	99741651	104407794	4.66614	no
L2	PTA	NA12878	L2TestPTA_2singlecell_8_S1_R	chr11	1	0.96	5574009	14511395	8.93739	yes	0.98	1353747​	14511395​	13.16	4.22261
L2	PTA	NA12878	L2TestPTA_2singlecell_8_S1_R	chr12	1	1.21	108772049	116689224	7.91718	no
A17	PTA	NA12878	A17_PTA_Test_PTA2__sn3_NA12878_S17_R	chr15	1	1.29	92623323	96699959	4.07664	no
A82	PicoPLEX	MSA-2	A82_Exp7_2_sn7	chr3	3	2.89	1	30817485	30.8175	yes	3.08	4438955​	7949359​	3.51	-27.3075
A76	PicoPLEX	MSA-2	A76_Exp7_2_sn1	chr9	3	2.8	116968958	120331164	3.36221	no
A81	PicoPLEX	MSA-2	A81_Exp7_2_sn6	chr10	1	1.29	1408677	4752292	3.34362	no
A82	PicoPLEX	MSA-2	A82_Exp7_2_sn7	chr14	3	2.87	46045456	49500228	3.45477	no
A1	PTA	Control	A1_PTA_Exp8.2_sn18	chr3	3	2.85	3627448	14951221	11.3238	yes	2.72	3846763​	12208927​	8.36	-2.96377
L11	PicoPLEX	Control	L11_Exp1.8.1B_sn3	chr4	3	3.01	33233263	35268589	2.03533	yes	2.98	33107723​	35261126​	2.15	0.114673
L11	PicoPLEX	Control	L11_Exp1.8.1B_sn3	chr4	3	2.98	180678819	182472287	1.79347	yes	2.98	180753353​	182050420​	1.29	-0.503469
L18	PTA	Control	L18Exp8_1sn5_S14_R	chr12	3	2.8	32335508	39787903	7.4524	no
L11	PicoPLEX	Control	L11_Exp1.8.1B_sn3	chr13	1	1.09	1	73082997	73.083	yes	1.1	19530544​	73385143​	53.85	-19.233
L11	PicoPLEX	Control	L11_Exp1.8.1B_sn3	chr13	1	0.9	75391006	114364328	38.9733	yes	1	75345552​	114114867	38.77	-0.203323
A24	PicoPLEX	MSA-1	A24_v2_Exp9.1_sn5	chr1	1	1.06	2471997	4133387	1.66139	yes	1.14	2831807​	4111110​	1.28	-0.381391
L21	PTA	MSA-1	L21Exp9_1sn4_S5_R	chr1	3	2.9	11152572	22712622	11.5601	yes	2.74	17682555​	20412523​	2.73	-8.83005
A24	PicoPLEX	MSA-1	A24_v2_Exp9.1_sn5	chr1	3	2.93	226631464	229097299	2.46584	yes	3.32	227326552​	229002543​	1.68	-0.785836
A22	PicoPLEX	MSA-1	A22_v2_Exp9.1_sn3	chr3	3	3.01	14987425	16571696	1.58427	yes	2.8	15053569​	16622143​	1.57	-0.014272
A24	PicoPLEX	MSA-1	A24_v2_Exp9.1_sn5	chr3	3	2.84	51468018	75984384	24.5164	yes	2.7	51417610	74941606	23.524	-0.992371
A24	PicoPLEX	MSA-1	A24_v2_Exp9.1_sn5	chr5	1	1.15	67940650	69522727	1.58208	no
A13	PicoPLEX	MSA-1	A13_v3_Exp6.1_sn6	chr6	3	2.84	1	2496842	2.49684	no
L21	PTA	MSA-1	L21Exp9_1sn4_S5_R	chr6	1	1.23	161264702	170805979	9.54128	yes	1.24	165601266​	170056210​	4.45	-5.09128
A24	PicoPLEX	MSA-1	A24_v2_Exp9.1_sn5	chr6	1	1.29	167731689	170805979	3.07429	yes	1.14	167513885​	170391790​	2.88	-0.194291
A24	PicoPLEX	MSA-1	A24_v2_Exp9.1_sn5	chr8	3	3.15	126794482	128369357	1.57488	no
A24	PicoPLEX	MSA-1	A24_v2_Exp9.1_sn5	chr9	3	3.06	105969935	130296262	24.3263	yes	2.94	111782514​	130316482​	18.53	-5.79633
A24	PicoPLEX	MSA-1	A24_v2_Exp9.1_sn5	chr9	4	3.55	132387545	138394717	6.00717	yes	3.32	132358045​	137929763​	5.57	-0.437173
A24	PicoPLEX	MSA-1	A24_v2_Exp9.1_sn5	chr11	1	1.14	63511135	68422287	4.91115	yes	1.14	63609696​	68457869​	4.84	-0.071153
A24	PicoPLEX	MSA-1	A24_v2_Exp9.1_sn5	chr12	1	1.21	1	1637065	1.63706	yes	1.14	269467​	1431607​	1.16	-0.477065
L21	PTA	MSA-1	L21Exp9_1sn4_S5_R	chr13	1	1.25	110783956	114364328	3.58037	yes	1.24	110227624​	113773310​	3.55	-0.030373
A24	PicoPLEX	MSA-1	A24_v2_Exp9.1_sn5	chr15	4	3.89	73701522	75925597	2.22408	yes	3.32	73767310​	76204878​	2.44	0.215924
A24	PicoPLEX	MSA-1	A24_v2_Exp9.1_sn5	chr16	3	2.8	1	46698329	46.6983	yes	2.94	15522115​	27758866​	12.24	-34.4583
A24	PicoPLEX	MSA-1	A24_v2_Exp9.1_sn5	chr16	1	1.1	85026918	90338345	5.31143	yes	1.14	85065410​	89858355​	4.79	-0.521428
A13	PicoPLEX	MSA-1	A13_v3_Exp6.1_sn6	chr17	3	2.86	18157522	27290069	9.13255	no
A24	PicoPLEX	MSA-1	A24_v2_Exp9.1_sn5	chr17	4	3.52	74734070	78178169	3.4441	yes	3.32	74705871​	78214482​	3.51	0.0659
A22	PicoPLEX	MSA-1	A22_v2_Exp9.1_sn3	chr17	3	3.08	74995515	76870296	1.87478	yes	2.8	74928059​	76859632​	1.93	0.055218
A24	PicoPLEX	MSA-1	A24_v2_Exp9.1_sn5	chr17	4	3.88	79994262	83257441	3.26318	yes	3.32	79983737​	82983511​	3	-0.26318
A5	PTA	MSA-1	A5_PTA_Exp9.2_sn9	chr18	1	1.25	21079922	24159709	3.07979	yes	1.28	21476353​	24320015​	2.84	-0.239788
A6	PTA	MSA-1	A6_PTA_Exp9.2_sn10	chr19	1	1.2	1	3867248	3.86725	no
A24	PicoPLEX	MSA-1	A24_v2_Exp9.1_sn5	chr19	3	2.88	1	11906078	11.9061	yes	2.94	501928​	11969661​	11.47	-0.436078
A24	PicoPLEX	MSA-1	A24_v2_Exp9.1_sn5	chr22	3	2.84	37555751	50818468	13.2627	yes	2.7	37534667	50525535	12.99	-0.272718
								AVERAGE BRAIN	10.5618				AVERAGE BRAIN	8.70015
								MEDIAN BRAIN	3.51757				MEDIAN BRAIN	3.51
