# Supplementary material for: Single-cell somatic copy number variants in brain using different amplification methods and reference genomes
Source: bioRxiv. 2023 Nov 21:2023.08.07.552289. Originally published 2023 Aug 8. Preprint. [Version 2] doi: 10.1101/2023.08.07.552289 (PMC10441336; doi:10.1101/2023.08.07.552289)
Supplement: Supplement 3 [file media-3.xlsx]

## Sheet: Key
Variable	Description
id	sample identifier
amplification method	single cell whole genome amplification method that was used to amplify the genome of the cell
bin size	Bin size that was used to run Ginkgo
MAD	median absolute deviation; Ginkgo reported MAD values (calculated only for autosomes)
hg38_500kb_MAD	median absolute deviation was calculated using 500 Mb bin size (calculated only for autosomes)
confidence score	confidence score; confidence score was calculated as described in Perez-Rodriguez et al. 2019 (calculated only for autosomes)
hg38_500kb_confidence_score	confidence score that was calculated using 500 Mb bin size (calculated only for autosomes)
number of reads	The number of reads reported by Ginkgo
hg38	human genome version 38
Liftover	data was aligned to T2T, and performed liftover to hg38 using levioSAM2
T2T	telomere-to-telomere
dMDA	droplet multiple displacement amplification
PTA	primary template-directed amplification
PicoPLEX	PicoPLEX WGA (Whole Genome Amplification) Kit
NA	not available
median_expected_covered_bases	Median of the 'EXPECTED_COVERED_BASES' column that was obtained by using Preseq

## Sheet: A)EGA_input
alias	title	description	biological_sex	subject_id	phenotype	biosample_id	case_control	organism_part	cell_line	isolation_method	seq_machine	libraries	sequencing read length	amplification method
A7_dMDA_Exp6_2_sn1			male	MSA1	Multiple system atrophy			Brain-CingulateCortex		CellRaft	NextSeq_2000	SureSelect XT HS2 DNA	111bp	dMDA
A8_dMDA_Exp6_2_sn2			male	MSA1	Multiple system atrophy			Brain-CingulateCortex		CellRaft	NextSeq_2000	SureSelect XT HS2 DNA	111bp	dMDA
A32_dMDA_Exp6_2_sn2			male	MSA1	Multiple system atrophy			Brain-CingulateCortex		CellRaft	NextSeq_2000	SureSelect XT HS2 DNA	111bp	dMDA
A33_dMDA_Exp6_2_sn3			male	MSA1	Multiple system atrophy			Brain-CingulateCortex		CellRaft	NextSeq_2000	SureSelect XT HS2 DNA	111bp	dMDA
A34_dMDA_Exp6_2_sn4			male	MSA1	Multiple system atrophy			Brain-CingulateCortex		CellRaft	NextSeq_2000	SureSelect XT HS2 DNA	111bp	dMDA
A35_dMDA_Exp6_2_sn5			male	MSA1	Multiple system atrophy			Brain-CingulateCortex		CellRaft	NextSeq_2000	SureSelect XT HS2 DNA	111bp	dMDA
A36_dMDA_Exp6_2_sn7			male	MSA1	Multiple system atrophy			Brain-CingulateCortex		CellRaft	NextSeq_2000	SureSelect XT HS2 DNA	111bp	dMDA
A37_dMDA_Exp1_8_3_sn5			female	Control	Control			Brain-FrontalCortex		CellRaft	NextSeq_2000	SureSelect XT HS2 DNA	111bp	dMDA
A39_dMDA_Exp6_3_sn9			male	MSA1	Multiple system atrophy			Brain-CingulateCortex		CellRaft	NextSeq_2000	SureSelect XT HS2 DNA	111bp	dMDA
A40_dMDA_Exp6_3_sn10			male	MSA1	Multiple system atrophy			Brain-CingulateCortex		CellRaft	NextSeq_2000	SureSelect XT HS2 DNA	111bp	dMDA
A43_dMDA_Exp1_8_2_sn4			female	Control	Control			Brain-FrontalCortex		CellRaft	NextSeq_2000	SureSelect XT HS2 DNA	111bp	dMDA
A44_dMDA_Exp1_8_2_sn5			female	Control	Control			Brain-FrontalCortex		CellRaft	NextSeq_2000	SureSelect XT HS2 DNA	111bp	dMDA
A45_dMDA_Exp1_8_2_sn6			female	Control	Control			Brain-FrontalCortex		CellRaft	NextSeq_2000	SureSelect XT HS2 DNA	111bp	dMDA
A46_Exp1_8_3_sn3			female	Control	Control			Brain-FrontalCortex		CellRaft	NextSeq_2000	SureSelect XT HS2 DNA	111bp	dMDA
A47_Exp7_3_sn1			female	MSA2	Multiple system atrophy			Brain-CingulateCortex		CellRaft	NextSeq_2000	SureSelect XT HS2 DNA	111bp	dMDA
A48_Exp7_3_sn2			female	MSA2	Multiple system atrophy			Brain-CingulateCortex		CellRaft	NextSeq_2000	SureSelect XT HS2 DNA	111bp	dMDA
A49_Exp7_3_sn3			female	MSA2	Multiple system atrophy			Brain-CingulateCortex		CellRaft	NextSeq_2000	SureSelect XT HS2 DNA	111bp	dMDA
A50_Exp7_3_sn4			female	MSA2	Multiple system atrophy			Brain-CingulateCortex		CellRaft	NextSeq_2000	SureSelect XT HS2 DNA	111bp	dMDA
A51_Exp7_3_sn5			female	MSA2	Multiple system atrophy			Brain-CingulateCortex		CellRaft	NextSeq_2000	SureSelect XT HS2 DNA	111bp	dMDA
A52_Exp7_3_sn6			female	MSA2	Multiple system atrophy			Brain-CingulateCortex		CellRaft	NextSeq_2000	SureSelect XT HS2 DNA	111bp	dMDA
A53_Exp7_4_sn7			female	MSA2	Multiple system atrophy			Brain-CingulateCortex		CellRaft	NextSeq_2000	SureSelect XT HS2 DNA	111bp	dMDA
A54_Exp7_4_sn8			female	MSA2	Multiple system atrophy			Brain-CingulateCortex		CellRaft	NextSeq_2000	SureSelect XT HS2 DNA	111bp	dMDA
A55_Exp7_4_sn9			female	MSA2	Multiple system atrophy			Brain-CingulateCortex		CellRaft	NextSeq_2000	SureSelect XT HS2 DNA	111bp	dMDA
A56_Exp7_4_sn10			female	MSA2	Multiple system atrophy			Brain-CingulateCortex		CellRaft	NextSeq_2000	SureSelect XT HS2 DNA	111bp	dMDA
A57_Exp7_4_sn12			female	MSA2	Multiple system atrophy			Brain-CingulateCortex		CellRaft	NextSeq_2000	SureSelect XT HS2 DNA	111bp	dMDA
A58_Exp7_5_sn14			female	MSA2	Multiple system atrophy			Brain-CingulateCortex		CellRaft	NextSeq_2000	SureSelect XT HS2 DNA	111bp	dMDA
A59_Exp7_5_sn15			female	MSA2	Multiple system atrophy			Brain-CingulateCortex		CellRaft	NextSeq_2000	SureSelect XT HS2 DNA	111bp	dMDA
A60_Exp7_5_sn16			female	MSA2	Multiple system atrophy			Brain-CingulateCortex		CellRaft	NextSeq_2000	SureSelect XT HS2 DNA	111bp	dMDA
A61_Exp7_5_sn17			female	MSA2	Multiple system atrophy			Brain-CingulateCortex		CellRaft	NextSeq_2000	SureSelect XT HS2 DNA	111bp	dMDA
A62_Exp8_3_sn1			female	Control	Control			Brain-FrontalCortex		CellRaft	NextSeq_2000	SureSelect XT HS2 DNA	111bp	dMDA
A63_Exp8_3_sn3			female	Control	Control			Brain-FrontalCortex		CellRaft	NextSeq_2000	SureSelect XT HS2 DNA	111bp	dMDA
A64_Exp8_3_sn6			female	Control	Control			Brain-FrontalCortex		CellRaft	NextSeq_2000	SureSelect XT HS2 DNA	111bp	dMDA
A65_Exp9_3_sn1			male	MSA1	Multiple system atrophy			Brain-CingulateCortex		CellRaft	NextSeq_2000	SureSelect XT HS2 DNA	111bp	dMDA
A66_Exp9_3_sn2			male	MSA1	Multiple system atrophy			Brain-CingulateCortex		CellRaft	NextSeq_2000	SureSelect XT HS2 DNA	111bp	dMDA
A67_Exp9_3_sn3			male	MSA1	Multiple system atrophy			Brain-CingulateCortex		CellRaft	NextSeq_2000	SureSelect XT HS2 DNA	111bp	dMDA
A68_Exp9_3_sn4			male	MSA1	Multiple system atrophy			Brain-CingulateCortex		CellRaft	NextSeq_2000	SureSelect XT HS2 DNA	111bp	dMDA
A69_Exp9_3_sn5			male	MSA1	Multiple system atrophy			Brain-CingulateCortex		CellRaft	NextSeq_2000	SureSelect XT HS2 DNA	111bp	dMDA
A70_Exp9_3_sn6			male	MSA1	Multiple system atrophy			Brain-CingulateCortex		CellRaft	NextSeq_2000	SureSelect XT HS2 DNA	111bp	dMDA
A97_Exp1_8_2_sn2			female	Control	Control			Brain-FrontalCortex		CellRaft	NextSeq_2000	SureSelect XT HS2 DNA	111bp	dMDA
A98_Exp1_8_3_sn6_MS2			female	Control	Control			Brain-FrontalCortex		CellRaft	NextSeq_2000	SureSelect XT HS2 DNA	111bp	dMDA
A99_Exp1_8_3_sn10			female	Control	Control			Brain-FrontalCortex		CellRaft	NextSeq_2000	SureSelect XT HS2 DNA	111bp	dMDA
A100_Exp6_2_sn2			male	MSA1	Multiple system atrophy			Brain-CingulateCortex		CellRaft	NextSeq_2000	SureSelect XT HS2 DNA	111bp	dMDA
A1_PTA_Exp8_2_sn18			female	Control	Control			Brain-FrontalCortex		CellRaft	NextSeq_2000	SureSelect XT HS2 DNA	111bp	PTA
A15_PTA_Exp8_1_sn3			female	Control	Control			Brain-FrontalCortex		CellRaft	NextSeq_2000	SureSelect XT HS2 DNA	111bp	PTA
A16_PTA_Exp8_1_sn7			female	Control	Control			Brain-FrontalCortex		CellRaft	NextSeq_2000	SureSelect XT HS2 DNA	111bp	PTA
A17_PTA_Test_PTA2_sn3_NA12878_S17_R			female	NA12878	Control				Lymphocyte	Sorting	NextSeq_2000	SureSelect XT HS2 DNA	111bp	PTA
A18_PTA_Test_PTA2_sn_5_NA12878_S18_R			female	NA12878	Control				Lymphocyte	Sorting	NextSeq_2000	SureSelect XT HS2 DNA	111bp	PTA
A19_PTA_Test_PTA2_sn6_NA12878_S19_R			female	NA12878	Control				Lymphocyte	Sorting	NextSeq_2000	SureSelect XT HS2 DNA	111bp	PTA
A2_PTA_Exp8_2_sn20			female	Control	Control			Brain-FrontalCortex		CellRaft	NextSeq_2000	SureSelect XT HS2 DNA	111bp	PTA
A20_PTA_Test_PTA2_sn7_NA12878_S20_R			female	NA12878	Control				Lymphocyte	Sorting	NextSeq_2000	SureSelect XT HS2 DNA	111bp	PTA
A3_PTA_Exp9_2_sn1			male	MSA1	Multiple system atrophy			Brain-CingulateCortex		CellRaft	NextSeq_2000	SureSelect XT HS2 DNA	111bp	PTA
A4_PTA_Exp9_2_sn_2			male	MSA1	Multiple system atrophy			Brain-CingulateCortex		CellRaft	NextSeq_2000	SureSelect XT HS2 DNA	111bp	PTA
A5_PTA_Exp9_2_sn9			male	MSA1	Multiple system atrophy			Brain-CingulateCortex		CellRaft	NextSeq_2000	SureSelect XT HS2 DNA	111bp	PTA
A6_PTA_Exp9_2_sn10			male	MSA1	Multiple system atrophy			Brain-CingulateCortex		CellRaft	NextSeq_2000	SureSelect XT HS2 DNA	111bp	PTA
L17Exp8_1sn6_S20_R			female	Control	Control			Brain-FrontalCortex		CellRaft	NextSeq_2000	ResolveDNA Library Preparation	58bp	PTA
L18Exp8_1sn5_S14_R			female	Control	Control			Brain-FrontalCortex		CellRaft	NextSeq_2000	ResolveDNA Library Preparation	58bp	PTA
L19Exp8_1sn7_S3_R			female	Control	Control			Brain-FrontalCortex		CellRaft	NextSeq_2000	ResolveDNA Library Preparation	58bp	PTA
L20Exp8_2sn13_S4_R			female	Control	Control			Brain-FrontalCortex		CellRaft	NextSeq_2000	ResolveDNA Library Preparation	58bp	PTA
L21Exp9_1sn4_S5_R			male	MSA1	Multiple system atrophy			Brain-CingulateCortex		CellRaft	NextSeq_2000	ResolveDNA Library Preparation	58bp	PTA
L22Exp9_1sn5_S15_R			male	MSA1	Multiple system atrophy			Brain-CingulateCortex		CellRaft	NextSeq_2000	ResolveDNA Library Preparation	58bp	PTA
L23Exp9_1sn7_S6_R			male	MSA1	Multiple system atrophy			Brain-CingulateCortex		CellRaft	NextSeq_2000	ResolveDNA Library Preparation	58bp	PTA
L24Exp9_1sn8_S7_R			male	MSA1	Multiple system atrophy			Brain-CingulateCortex		CellRaft	NextSeq_2000	ResolveDNA Library Preparation	58bp	PTA
L25Exp9_1sn9_S8_R			male	MSA1	Multiple system atrophy			Brain-CingulateCortex		CellRaft	NextSeq_2000	ResolveDNA Library Preparation	58bp	PTA
L26Exp9_1sn10_S9_R			male	MSA1	Multiple system atrophy			Brain-CingulateCortex		CellRaft	NextSeq_2000	ResolveDNA Library Preparation	58bp	PTA
L27Exp8_2sn14_S10_R			female	Control	Control			Brain-FrontalCortex		CellRaft	NextSeq_2000	ResolveDNA Library Preparation	58bp	PTA
L28Exp8_2sn15_S11_R			female	Control	Control			Brain-FrontalCortex		CellRaft	NextSeq_2000	ResolveDNA Library Preparation	58bp	PTA
L29Exp9_1sn6_notpurifiedextra_S13_R			male	MSA1	Multiple system atrophy			Brain-CingulateCortex		CellRaft	NextSeq_2000	ResolveDNA Library Preparation	58bp	PTA
L2TestPTA_2singlecell_8_S1_R			female	NA12878	Control				Lymphocyte	Sorting	NextSeq_2000	ResolveDNA Library Preparation	58bp	PTA
L30Exp9_1sn12_S16_R			male	MSA1	Multiple system atrophy			Brain-CingulateCortex		CellRaft	NextSeq_2000	ResolveDNA Library Preparation	58bp	PTA
L31Exp9_1sn13_S12_R			male	MSA1	Multiple system atrophy			Brain-CingulateCortex		CellRaft	NextSeq_2000	ResolveDNA Library Preparation	58bp	PTA
L32Exp8_1sn6_S21_R			female	Control	Control			Brain-FrontalCortex		CellRaft	NextSeq_2000	ResolveDNA Library Preparation	58bp	PTA
L33Exp8_1sn3_notpurifiedextra_S17_R			female	Control	Control			Brain-FrontalCortex		CellRaft	NextSeq_2000	ResolveDNA Library Preparation	58bp	PTA
L34Exp8_1sn10_S19_R			female	Control	Control			Brain-FrontalCortex		CellRaft	NextSeq_2000	ResolveDNA Library Preparation	58bp	PTA
L4Exp8_1sn10_S18_R			female	Control	Control			Brain-FrontalCortex		CellRaft	NextSeq_2000	ResolveDNA Library Preparation	58bp	PTA
L9TestPTA_2singlecell_3_S2_R			female	NA12878	Control				Lymphocyte	Sorting	NextSeq_2000	ResolveDNA Library Preparation	58bp	PTA
A9_v3_Exp6_1_sn1			male	MSA1	Multiple system atrophy			Brain-CingulateCortex		CellRaft	NextSeq_2000	SureSelect XT HS2 DNA	111bp	PicoPlex_v3
A10_v3_Exp6_1_sn2			male	MSA1	Multiple system atrophy			Brain-CingulateCortex		CellRaft	NextSeq_2000	SureSelect XT HS2 DNA	111bp	PicoPlex_v3
A11_v3_Exp6_1_sn3			male	MSA1	Multiple system atrophy			Brain-CingulateCortex		CellRaft	NextSeq_2000	SureSelect XT HS2 DNA	111bp	PicoPlex_v3
A12_v3_Exp6_1_sn4			male	MSA1	Multiple system atrophy			Brain-CingulateCortex		CellRaft	NextSeq_2000	SureSelect XT HS2 DNA	111bp	PicoPlex_v3
A13_v3_Exp6_1_sn6			male	MSA1	Multiple system atrophy			Brain-CingulateCortex		CellRaft	NextSeq_2000	SureSelect XT HS2 DNA	111bp	PicoPlex_v3
A14_v2_Exp9_1_sn1			male	MSA1	Multiple system atrophy			Brain-CingulateCortex		CellRaft	NextSeq_2000	SureSelect XT HS2 DNA	111bp	PicoPlex_v2
A21_v2_Exp9_1_sn2			male	MSA1	Multiple system atrophy			Brain-CingulateCortex		CellRaft	NextSeq_2000	SureSelect XT HS2 DNA	111bp	PicoPlex_v2
A22_v2_Exp9_1_sn3			male	MSA1	Multiple system atrophy			Brain-CingulateCortex		CellRaft	NextSeq_2000	SureSelect XT HS2 DNA	111bp	PicoPlex_v2
A23_v2_Exp9_1_sn4			male	MSA1	Multiple system atrophy			Brain-CingulateCortex		CellRaft	NextSeq_2000	SureSelect XT HS2 DNA	111bp	PicoPlex_v2
A24_v2_Exp9_1_sn5			male	MSA1	Multiple system atrophy			Brain-CingulateCortex		CellRaft	NextSeq_2000	SureSelect XT HS2 DNA	111bp	PicoPlex_v2
A25_v2_Exp9_1_sn6			male	MSA1	Multiple system atrophy			Brain-CingulateCortex		CellRaft	NextSeq_2000	SureSelect XT HS2 DNA	111bp	PicoPlex_v2
A26_v2_Exp9_1_sn7			male	MSA1	Multiple system atrophy			Brain-CingulateCortex		CellRaft	NextSeq_2000	SureSelect XT HS2 DNA	111bp	PicoPlex_v2
A27_v2_Exp9_1_sn8			male	MSA1	Multiple system atrophy			Brain-CingulateCortex		CellRaft	NextSeq_2000	SureSelect XT HS2 DNA	111bp	PicoPlex_v2
A28_v2_Exp9_1_sn9			male	MSA1	Multiple system atrophy			Brain-CingulateCortex		CellRaft	NextSeq_2000	SureSelect XT HS2 DNA	111bp	PicoPlex_v2
A29_v2_Exp9_1_sn10			male	MSA1	Multiple system atrophy			Brain-CingulateCortex		CellRaft	NextSeq_2000	SureSelect XT HS2 DNA	111bp	PicoPlex_v2
A30_v2_Exp7_2_sn1			female	MSA2	Multiple system atrophy			Brain-CingulateCortex		CellRaft	NextSeq_2000	SureSelect XT HS2 DNA	111bp	PicoPlex_v2
A75_Exp7_1_sn1			female	MSA2	Multiple system atrophy			Brain-CingulateCortex		CellRaft	NextSeq_2000	SureSelect XT HS2 DNA	111bp	PicoPlex_v2
A76_Exp7_2_sn1			female	MSA2	Multiple system atrophy			Brain-CingulateCortex		CellRaft	NextSeq_2000	SureSelect XT HS2 DNA	111bp	PicoPlex_v2
A77_Exp7_2_sn2			female	MSA2	Multiple system atrophy			Brain-CingulateCortex		CellRaft	NextSeq_2000	SureSelect XT HS2 DNA	111bp	PicoPlex_v2
A78_Exp7_2_sn3			female	MSA2	Multiple system atrophy			Brain-CingulateCortex		CellRaft	NextSeq_2000	SureSelect XT HS2 DNA	111bp	PicoPlex_v2
A79_Exp7_2_sn4			female	MSA2	Multiple system atrophy			Brain-CingulateCortex		CellRaft	NextSeq_2000	SureSelect XT HS2 DNA	111bp	PicoPlex_v2
A80_Exp7_2_sn5			female	MSA2	Multiple system atrophy			Brain-CingulateCortex		CellRaft	NextSeq_2000	SureSelect XT HS2 DNA	111bp	PicoPlex_v2
A81_Exp7_2_sn6			female	MSA2	Multiple system atrophy			Brain-CingulateCortex		CellRaft	NextSeq_2000	SureSelect XT HS2 DNA	111bp	PicoPlex_v2
A82_Exp7_2_sn7			female	MSA2	Multiple system atrophy			Brain-CingulateCortex		CellRaft	NextSeq_2000	SureSelect XT HS2 DNA	111bp	PicoPlex_v2
A83_Exp7_2_sn9			female	MSA2	Multiple system atrophy			Brain-CingulateCortex		CellRaft	NextSeq_2000	SureSelect XT HS2 DNA	111bp	PicoPlex_v2
A90_Exp7_1_sn2			female	MSA2	Multiple system atrophy			Brain-CingulateCortex		CellRaft	NextSeq_2000	SureSelect XT HS2 DNA	111bp	PicoPlex_v2
A91_Exp7_1_sn3			female	MSA2	Multiple system atrophy			Brain-CingulateCortex		CellRaft	NextSeq_2000	SureSelect XT HS2 DNA	111bp	PicoPlex_v2
L2_4min_Exp1_7A_sn2			female	SNCA_triplication	Parkinson's Disease				Fibroblast	CellRaft	NovaSeq_SP_v1.5	SureSelect XT HS2 DNA	151bp	PicoPlex_v3
L4_Exp1_7A_sn5			female	SNCA_triplication	Parkinson's Disease				Fibroblast	CellRaft	NovaSeq_SP_v1.5	SureSelect XT HS2 DNA	151bp	PicoPlex_v3
L5_Exp1_7A_sn1			female	SNCA_triplication	Parkinson's Disease				Fibroblast	CellRaft	NovaSeq_SP_v1.5	SureSelect XT HS2 DNA	151bp	PicoPlex_v3
L8_Exp1_8_1A_sn1			female	Control	Control			Brain-FrontalCortex		CellRaft	NovaSeq_SP_v1.5	SureSelect XT HS2 DNA	151bp	PicoPlex_v3
L9_Exp1_8_1A_sn3			female	Control	Control			Brain-FrontalCortex		CellRaft	NovaSeq_SP_v1.5	SureSelect XT HS2 DNA	151bp	PicoPlex_v3
L10_Exp1_8_1B_sn1			female	Control	Control			Brain-FrontalCortex		CellRaft	NovaSeq_SP_v1.5	SureSelect XT HS2 DNA	151bp	PicoPlex_v3
L11_Exp1_8_1B_sn3			female	Control	Control			Brain-FrontalCortex		CellRaft	NovaSeq_SP_v1.5	SureSelect XT HS2 DNA	151bp	PicoPlex_v3
L12_Exp1_8_1B_sn4			female	Control	Control			Brain-FrontalCortex		CellRaft	NovaSeq_SP_v1.5	SureSelect XT HS2 DNA	151bp	PicoPlex_v3
L13_Exp1_8_1_B_sn5			female	Control	Control			Brain-FrontalCortex		CellRaft	NovaSeq_SP_v1.5	SureSelect XT HS2 DNA	151bp	PicoPlex_v3
L17_Exp1_8_1A_sn4			female	Control	Control			Brain-FrontalCortex		CellRaft	NovaSeq_SP_v1.5	SureSelect XT HS2 DNA	151bp	PicoPlex_v3

## Sheet: B)PicoPLEX
id	amplification method	bin size	hg38_number of reads	hg38_median_expected_covered_bases	hg38_confidence_score	hg38_MAD	Liftover_number of reads	Liftover_median_expected_covered_bases	Liftover_confidence_score	Liftover_MAD	T2T_number of reads	T2T_median_expected_covered_bases	T2T_confidence_score	T2T_MAD	hg38_500kb_confidence_score	hg38_500kb_MAD
A10_v3_Exp6_1_sn2	PicoPLEX	250 kb	71801657	2.04697e+09	0.609493	0.149805	72666144	2053262611.7	0.636585	0.14597	73091149	2.16171e+09	0.572678	0.143903	0.620256	0.129269
A11_v3_Exp6_1_sn3	PicoPLEX	250 kb	65651728	2.25749e+09	0.781211	0.142985	66471405	1967330358.95	0.781229	0.139339	66950874	1.91489e+09	0.769617	0.140913	0.781637	0.11915
A12_v3_Exp6_1_sn4	PicoPLEX	250 kb	43120508	1.7665e+09	0.742502	0.163515	43692030	1675198481.9	0.723417	0.158876	43972799	1.68283e+09	0.713915	0.157984	0.716948	0.149118
A13_v3_Exp6_1_sn6	PicoPLEX	250 kb	38019034	1.57862e+09	0.690069	0.183195	38485021	1415145840.75	0.751209	0.179532	38721810	1.53371e+09	0.731161	0.179235	0.736838	0.143254
A14_v2_Exp9_1_sn1	PicoPLEX	250 kb	48426668	1956763551	0.715141	0.128729	48955653	1988327662.75	0.735266	0.126053	49795135	1.99501e+09	0.696388	0.123002	0.765454	0.110614
A21_v2_Exp9_1_sn2	PicoPLEX	250 kb	48822146	1.84213e+09	0.556456	0.169372	49369337	1818983741.95	0.545568	0.165293	50264191	1.98481e+09	0.555664	0.160089	0.540246	0.149331
A22_v2_Exp9_1_sn3	PicoPLEX	250 kb	42735758	1.82648e+09	0.699156	0.153685	43177033	1622400311.85	0.750685	0.149942	44103649	1.82527e+09	0.751054	0.149571	0.737321	0.130598
A23_v2_Exp9_1_sn4	PicoPLEX	250 kb	38495072	1.75914e+09	0.749947	0.149311	38881761	1840537514	0.757542	0.146196	39708146	1.94288e+09	0.745648	0.14344	0.774854	0.126827
A24_v2_Exp9_1_sn5	PicoPLEX	250 kb	47177034	1.67484e+09	0.727973	0.218092	47594855	1695226424.6	0.715509	0.215107	48461926	1.64917e+09	0.710159	0.213502	0.717577	0.19541
A25_v2_Exp9_1_sn6	PicoPLEX	250 kb	60244459	1.88181e+09	0.64422	0.163746	60827363	1852838835.3	0.640901	0.160735	62111877	1.99664e+09	0.657423	0.155668	0.68398	0.142186
A26_v2_Exp9_1_sn7	PicoPLEX	250 kb	37701311	1.92697e+09	0.752302	0.158863	38098292	1801815222.5	0.715738	0.156363	38875664	1.96835e+09	0.716586	0.154764	0.767044	0.127128
A27_v2_Exp9_1_sn8	PicoPLEX	250 kb	43689555	1.3584e+09	0.789284	0.149419	44183416	1305487045.8	0.774346	0.146304	44871287	1.41583e+09	0.754096	0.144265	0.804906	0.120771
A28_v2_Exp9_1_sn9	PicoPLEX	250 kb	42003570	1.31906e+09	0.504669	0.1943	42437337	1264819489.15	0.604686	0.190987	43001431	1.40442e+09	0.637162	0.192011	0.594393	0.167495
A29_v2_Exp9_1_sn10	PicoPLEX	250 kb	40801752	2.21127e+09	0.891737	0.121142	41227545	1834161595.95	0.903205	0.11706	42080836	2.01593e+09	0.916013	0.117252	0.939273	0.100754
A30_v2_Exp7_2_sn1	PicoPLEX	250 kb	44121107	2.05235e+09	0.822059	0.159504	44561587	1916161767.7	0.840219	0.155744	45969035	2.12962e+09	0.832652	0.149727	0.867259	0.135528
A75_Exp7_1_sn1	PicoPLEX	250 kb	24145141	1.01053e+09	0.665381	0.288543	24322207	984609407.4	0.669215	0.286392	24532030	7.78986e+08	0.650579	0.288028	0.623971	0.241799
A76_Exp7_2_sn1	PicoPLEX	250 kb	35439017	2.39442e+09	0.819709	0.160069	35847242	2317956066.75	0.880595	0.156422	37202219	2.55957e+09	0.844241	0.151129	0.846139	0.138269
A77_Exp7_2_sn2	PicoPLEX	250 kb	5093099	9.53294e+08	0.725851	0.192761	5156438	921916790.75	0.759904	0.190306	5313168	1.12592e+09	0.743014	0.188222	0.745847	0.158838
A78_Exp7_2_sn3	PicoPLEX	250 kb	38312657	2.43994e+09	0.911519	0.131763	38770078	2546957887.35	0.890835	0.128332	40218496	2.47527e+09	0.895579	0.123444	0.919907	0.116166
A79_Exp7_2_sn4	PicoPLEX	250 kb	33005148	2.03252e+09	0.827154	0.141524	33373202	2031895080.65	0.832858	0.138022	34462860	2.22524e+09	0.834524	0.132679	0.873711	0.122751
A80_Exp7_2_sn5	PicoPLEX	250 kb	38755428	2.40797e+09	0.866	0.151837	39212338	2154654408.45	0.883033	0.148791	40572755	2.17753e+09	0.898991	0.143798	0.841181	0.130703
A81_Exp7_2_sn6	PicoPLEX	250 kb	30018534	1.98691e+09	0.799742	0.148322	30369167	1816081582.35	0.780483	0.145007	30897331	1.85611e+09	0.780368	0.141595	0.807674	0.125703
A82_Exp7_2_sn7	PicoPLEX	250 kb	44669154	2.36095e+09	0.779376	0.157279	45180853	2341104902.35	0.783575	0.152112	46522267	2.44668e+09	0.791519	0.149389	0.829475	0.136692
A83_Exp7_2_sn9	PicoPLEX	250 kb	32702388	2.02048e+09	0.883935	0.133823	33078159	1896058698.4	0.862706	0.13034	34078015	2.03095e+09	0.878279	0.128273	0.906979	0.117455
A9_v3_Exp6_1_sn1	PicoPLEX	250 kb	81270577	2.15913e+09	0.82071	0.139343	82272972	2228942265.8	0.809842	0.135736	82892873	2.13006e+09	0.847068	0.137838	0.872259	0.126374
A90_Exp7_1_sn2	PicoPLEX	250 kb	55839720	1.8652e+09	0.663786	0.157672	56565202	2231260254.15	0.67469	0.153514	58028024	2.04095e+09	0.630453	0.148836	0.653001	0.14102
A91_Exp7_1_sn3	PicoPLEX	250 kb	28513885	1.04738e+09	0.655712	0.197732	28875565	1037080343.55	0.596552	0.193024	29155065	1.02551e+09	0.594152	0.194182	0.658541	0.171495
L10_Exp1_8_1B_sn1	PicoPLEX	250 kb	7293976	1.23061e+09	0.636283	0.208982	7382769	1023497179.95	0.642587	0.204232	7448052	1.14555e+09	0.680238	0.20364	0.691585	0.181388
L11_Exp1_8_1B_sn3	PicoPLEX	250 kb	6520993	1.23174e+09	0.810703	0.208134	6595940	1157745626.6	0.779679	0.203248	6648290	1.29141e+09	0.781257	0.202826	0.727467	0.175947
L12_Exp1_8_1B_sn4	PicoPLEX	250 kb	6553315	1.29947e+09	0.915428	0.1757	6620690	1196568253.3	0.871739	0.171421	6676200	1.4781e+09	0.872484	0.168567	0.885164	0.135162
L13_Exp1_8_1_B_sn5	PicoPLEX	250 kb	6377343	8.61432e+08	0.558199	0.255502	6451436	820407728.05	0.554514	0.252455	6543633	9.56902e+08	0.566374	0.252699	0.543585	0.206244
L17_Exp1_8_1A_sn4	PicoPLEX	250 kb	8398805	1.08937e+09	0.645396	0.199993	8493432	1267026007.4	0.558188	0.195759	8583836	1.40263e+09	0.607429	0.198544	0.481563	0.171732
L2_4min_Exp1_7A_sn2	PicoPLEX	250 kb	5947526	1.30162e+09	0.708096	0.171453	6019488	1246273540.7	0.715801	0.169325	6066398	1.5489e+09	0.7199	0.169019	0.747028	0.156416
L4_Exp1_7A_sn5	PicoPLEX	250 kb	6217818	1.54784e+09	0.641139	0.16046	6294909	1366143972.4	0.598785	0.155912	6346585	1.73814e+09	0.63502	0.158064	0.639081	0.139807
L5_Exp1_7A_sn1	PicoPLEX	250 kb	8737575	1602047455	0.720078	0.160948	8841950	1650636982.6	0.710728	0.157161	8909421	1.71438e+09	0.709344	0.156897	0.755839	0.138691
L8_Exp1_8_1A_sn1	PicoPLEX	250 kb	8970906	1.48239e+09	0.735042	0.17447	9068001	1188898528.05	0.753907	0.170768	9138651	1.47285e+09	0.755743	0.175716	0.762321	0.138553
L9_Exp1_8_1A_sn3	PicoPLEX	250 kb	7262124	1.04725e+09	0.789947	0.184216	7345392	981084906.25	0.779962	0.179836	7410222	1.13066e+09	0.777659	0.181463	0.810364	0.146179

## Sheet: C)PTA
id	amplification method	bin size	hg38_number of reads	hg38_median_expected_covered_bases	hg38_confidence_score	hg38_MAD	Liftover_number of reads	Liftover_median_expected_covered_bases	Liftover_confidence_score	Liftover_MAD	T2T_number of reads	T2T_median_expected_covered_bases	T2T_confidence_score	T2T_MAD
A1_PTA_Exp8_2_sn18	PTA	500 kb	45644960	2.77344e+09	0.944892	0.208606	46128469	2547669530.05	0.924452546715576	0.204223959485188	46463667	2.92408e+09	0.923885	0.205205
A15_PTA_Exp8_1_sn3	PTA	500 kb	38154387	2.55128e+09	0.698769	0.184541	38577760	2545381886.45	0.701071177316538	0.180689201992899	38923429	2653086387	0.714545	0.185527
A16_PTA_Exp8_1_sn7	PTA	500 kb	44713572	2.51036e+09	0.833697	0.1685	45195679	2377696337.35	0.801861665812304	0.164303320940094	45750140	2.53879e+09	0.795376	0.163887
A17_PTA_Test_PTA2_sn3_NA12878_S17_R	PTA	500 kb	48210275	2.8972e+09	0.877433	0.286866	48769518	2685463386.15	0.897512185458972	0.282934735384088	49167031	3.16342e+09	0.888719	0.278594
A18_PTA_Test_PTA2_sn_5_NA12878_S18_R	PTA	500 kb	44260958	2.79166e+09	0.668541	0.294456	44761735	2847545526.25	0.650046368302248	0.291173489139761	45311652	2.79234e+09	0.58169	0.28306
A19_PTA_Test_PTA2_sn6_NA12878_S19_R	PTA	500 kb	39821181	2.34845e+09	0.568598	0.481331	40217500	2271032393.55	0.764152550960169	0.479364860907528	40861521	2.34812e+09	0.713278	0.469622
A2_PTA_Exp8_2_sn20	PTA	500 kb	42194500	2.40529e+09	0.749308	0.342715	42521334	2300516646.95	0.74523914388072	0.341462474950814	42812748	2375971048	0.718073	0.357852
A20_PTA_Test_PTA2_sn7_NA12878_S20_R	PTA	500 kb	44414335	2.96955e+09	0.892509	0.185598	44900323	2746219097.25	0.91789559391464	0.18100474264579	45384542	2.80867e+09	0.930514	0.181272
A3_PTA_Exp9_2_sn1	PTA	500 kb	46488381	2.6454e+09	0.56121	0.21777	47021720	2584719099.45	0.595409110748152	0.212390447684161	47747635	2.82824e+09	0.499514	0.210466
A4_PTA_Exp9_2_sn_2	PTA	500 kb	32292664	2414716823	0.824689	0.236257	32615691	2317455234.9	0.826905778527696	0.232855595218132	33073589	2.48094e+09	0.842423	0.229967
A5_PTA_Exp9_2_sn9	PTA	500 kb	34638936	2.50015e+09	0.780104	0.193371	35022735	2257245658.45	0.749775970397734	0.188046552973102	35460550	2245025792	0.764804	0.191207
A6_PTA_Exp9_2_sn10	PTA	500 kb	22399277	1.79714e+09	0.873519	0.186222	22633440	1749131276.55	0.88333615928128	0.181421747257268	22923482	1.78475e+09	0.888182	0.182069
L17Exp8_1sn6_S20_R_L32Exp8_1sn6_S21_R	PTA	500 kb	32301458	3.92037e+09	0.906587	0.149025	32583429	4138194864.95	0.91361326904644	0.14653588421217	32075269	3.99429e+09	0.903746	0.150572
L18Exp8_1sn5_S14_R	PTA	500 kb	43352373	3.49667e+09	0.821329	0.210319	43721017	3522788985.95	0.79306950238316	0.209025013622936	43600566	3.87051e+09	0.814471	0.215034
L19Exp8_1sn7_S3_R	PTA	500 kb	31330138	3.1749e+09	0.786631	0.187455	31592274	3096496528.95	0.817123888833811	0.185338216937084	31612073	3.20734e+09	0.825014	0.189814
L20Exp8_2sn13_S4_R	PTA	500 kb	47978437	3.36277e+09	0.773699	0.193327	48393944	3286461165.85	0.80361977178282	0.190289269601406	48065860	3.463e+09	0.836891	0.195438
L21Exp9_1sn4_S5_R	PTA	500 kb	50892321	3.14517e+09	0.82297	0.286463	51232888	3019268491.4	0.8464534800874	0.284405750313945	51092818	3.05817e+09	0.859695	0.285664
L22Exp9_1sn5_S15_R	PTA	500 kb	28040330	3.32646e+09	0.642655	0.229204	28275821	3265935590.7	0.594966571391605	0.227605532671018	28360573	3.48636e+09	0.562852	0.235764
L23Exp9_1sn7_S6_R	PTA	500 kb	46781904	3.02837e+09	0.78203	0.1984	47198872	3148500105.6	0.77341587403044	0.195641591535086	47041742	3.3229e+09	0.770938	0.20457
L24Exp9_1sn8_S7_R	PTA	500 kb	29160471	3.37989e+09	0.866938	0.240043	NA	NA	NA	NA	28703147	3.51865e+09	0.853386	0.253133
L25Exp9_1sn9_S8_R	PTA	500 kb	40344266	3.22459e+09	0.770855	0.189876	40705866	3169502748.6	0.811279771143172	0.186895264780358	39978362	3.24422e+09	0.805381	0.201081
L26Exp9_1sn10_S9_R	PTA	500 kb	24306908	3.5719e+09	0.899297	0.188491	24518805	3543764496.75	0.90676759040828	0.184710695551584	24620615	3.71477e+09	0.873292	0.193674
L27Exp8_2sn14_S10_R	PTA	500 kb	64421235	2.08255e+09	0.641567	0.330205	64998743	2071180105.1	0.603255911295704	0.330556156981187	67145599	2.112e+09	0.533467	0.324288
L28Exp8_2sn15_S11_R	PTA	500 kb	48197405	2.21741e+09	0.544811	0.299722	48609716	2227046179.6	0.584369210715138	0.299247629290452	49999043	2.34193e+09	0.581851	0.295659
L29Exp9_1sn6_notpurifiedextra_S13_R	PTA	500 kb	46109910	3.6217e+09	0.715797	0.200948	46509919	3460604882.75	0.685020045264441	0.197375587550971	45550789	3.53575e+09	0.735707	0.209721
L2TestPTA_2singlecell_8_S1_R	PTA	500 kb	37707978	3.36841e+09	0.925848	0.210032	38015026	3227798066.25	0.907870320874026	0.207677643860981	38092063	3.32293e+09	0.903345	0.208491
L30Exp9_1sn12_S16_R	PTA	500 kb	24638522	2.29116e+09	0.65136	0.339647	24810852	2115664707.85	0.662201735297161	0.338800592712777	25021277	2.39384e+09	0.650052	0.337428
L31Exp9_1sn13_S12_R	PTA	500 kb	41764978	2.71023e+09	0.501395	0.303092	42054740	2773880080.45	0.5728427956487	0.30315897078677	41920553	2.99165e+09	0.613029	0.317125
L33Exp8_1sn3_notpurifiedextra_S17_R	PTA	500 kb	20007508	2.71865e+09	0.644022	0.183475	20177279	2595982466.3	0.674753387082891	0.18125800580195	19425614	2.68693e+09	0.597327	0.19562
L4Exp8_1sn10_S18_R_L34Exp8_1sn10_S19_R	PTA	500 kb	32220445	3.30119e+09	0.916632	0.216862	32500530	3271562239	0.89994960371572	0.215338282418591	32369554	3.58249e+09	0.917583	0.218568
L9TestPTA_2singlecell_3_S2_R	PTA	500 kb	62812867	3.58088e+09	0.904295	0.306297	NA	NA	NA	NA	63723637	3.62501e+09	0.91912	0.300834

## Sheet: D)dMDA
id	amplification method	bin size	hg38_number of reads	hg38_median_expected_covered_bases	hg38_confidence_score	hg38_MAD	Liftover_number of reads	Liftover_median_expected_covered_bases	Liftover_confidence_score	Liftover_MAD	T2T_number of reads	T2T_median_expected_covered_bases	T2T_confidence_score	T2T_MAD	hg38_500kb_confidence_score	hg38_500kb_MAD
A100_Exp6_2_sn2	dMDA	5 Mb	150992639	5.11119e+08	0.557142	0.312223	144650361	520069070.05	0.603644422342086	0.307639263385936	153790792	8.87242e+08	0.505209	0.295886	0.680334	0.596985
A33_dMDA_Exp6_2_sn3	dMDA	5 Mb	58651114	4.31595e+08	0.72074	0.300533	59304165	264780166.35	0.706284878921922	0.303656552171065	59796355	4.94094e+08	0.702421	0.308098	0.713508	0.461409
A34_dMDA_Exp6_2_sn4	dMDA	5 Mb	65695292	6.14713e+08	0.54841	0.300451	66640388	583661062.55	0.535437410499689	0.304091313823833	67630720	5.51187e+08	0.570447	0.297057	0.614867	0.52432
A35_dMDA_Exp6_2_sn5	dMDA	5 Mb	43598868	4.84666e+08	0.724961	0.299998	44137071	409896466.1	0.6397746847499	0.289274598888713	44453673	4.8632e+08	0.613951	0.283639	0.556863	0.560053
A36_dMDA_Exp6_2_sn7	dMDA	5 Mb	36847894	7.1827e+08	0.684243	0.34971	37244153	667984899.5	0.633921873994292	0.35578315368362	37382036	6.31716e+08	0.609585	0.349265	0.736565	0.565319
A37_dMDA_Exp1_8_3_sn5	dMDA	5 Mb	40546711	6.28235e+08	0.757103	0.23986	40975649	606979970.6	0.782020314339503	0.234651604562864	41100249	6.21638e+08	0.717442	0.22324	0.670365	0.549617
A39_dMDA_Exp6_3_sn9	dMDA	5 Mb	43817524	1.01248e+09	0.638518	0.242232	44395973	911495658.9	0.627716582572714	0.239495362766466	44847364	992232434	0.671005	0.223105	0.67706	0.43198
A40_dMDA_Exp6_3_sn10	dMDA	5 Mb	55910416	5.92729e+08	0.765849	0.278121	56576212	603965942.25	0.761939986225323	0.278105663823285	56984187	5.36167e+08	0.799684	0.277017	0.701736	0.543567
A43_dMDA_Exp1_8_2_sn4	dMDA	5 Mb	34035995	7.26697e+08	0.692339	0.208497	NA	4569494	NA	NA	34594166	7.86651e+08	0.63671	0.211625	0.692958	0.53031
A44_dMDA_Exp1_8_2_sn5	dMDA	5 Mb	39715013	6.67781e+08	0.651484	0.267559	40110295	652993681.65	0.505551870688125	0.261010418923534	40345628	7.03271e+08	0.655553	0.269265	0.653865	0.469407
A45_dMDA_Exp1_8_2_sn6	dMDA	5 Mb	41965572	9.77964e+08	0.672624	0.29112	42365044	952104144.3	0.713371990083847	0.284877919709558	42451725	1.002e+09	0.618326	0.286867	0.645795	0.471355
A46_Exp1_8_3_sn3	dMDA	5 Mb	52023673	8.00684e+08	0.584269	0.243418	52605657	806379810.25	0.60102613764384	0.235243021449394	52875745	7.7839e+08	0.694822	0.23065	0.660951	0.527086
A47_Exp7_3_sn1	dMDA	5 Mb	56086661	7.68006e+08	0.772353	0.425058	56594729	802891452.5	0.821137141062157	0.415039714551656	56906074	8.07083e+08	0.820135	0.424422	0.74613	0.629604
A48_Exp7_3_sn2	dMDA	5 Mb	28741236	6.81442e+08	0.914531	0.221504	29034125	673838607.15	0.91773959434412	0.223145932789891	29244209	7.02753e+08	0.879075	0.217115	0.925819	0.496551
A49_Exp7_3_sn3	dMDA	5 Mb	36597901	1.31073e+09	0.875507	0.234201	36995077	1121607629.2	0.863927569843888	0.229038667205178	37174223	1.21726e+09	0.924642	0.227615	0.899572	0.486214
A50_Exp7_3_sn4	dMDA	5 Mb	30813820	8.9781e+08	0.767778	0.21279	31084201	838668274.8	0.7461852828454	0.202232287418689	31248538	8.74027e+08	0.828729	0.198308	0.858741	0.51049
A51_Exp7_3_sn5	dMDA	5 Mb	40380366	1.93962e+08	0.69239	0.548552	40798615	173188525.6	0.724335781625899	0.542585503779088	42005004	3.21211e+08	0.535278	0.560751	0.696606	0.729578
A52_Exp7_3_sn6	dMDA	5 Mb	12482901	1.06009e+09	0.82218	0.226532	12602593	966743109.55	0.814386972821769	0.219236439746743	12662568	1.06092e+09	0.809053	0.214975	0.746883	0.536292
A53_Exp7_4_sn7	dMDA	5 Mb	42370044	9.17596e+08	0.735368	0.224733	42804149	926517296.75	0.755642683082234	0.209528927487574	43070144	981832692	0.83737	0.209007	0.797757	0.530701
A54_Exp7_4_sn8	dMDA	5 Mb	27179827	7.80726e+08	0.884335	0.200532	27481397	801036205.1	0.890303222971748	0.19687704838208	27621665	7.96e+08	0.856262	0.196395	0.855748	0.529376
A55_Exp7_4_sn9	dMDA	5 Mb	35525112	5.63814e+08	0.848126	0.259339	35920350	535203285.25	0.84424331090468	0.256196033131618	36222272	5.79186e+08	0.874862	0.257589	0.792818	0.593754
A56_Exp7_4_sn10	dMDA	5 Mb	30017784	1.9522e+08	0.900058	0.275642	30346578	232527329.6	0.871037861848856	0.274329757958815	30678905	2.56215e+08	0.89605	0.245426	0.898119	0.689901
A57_Exp7_4_sn12	dMDA	5 Mb	35007978	3.0978e+08	0.861003	0.270709	35414446	305203634.25	0.85159446450716	0.264449755334767	35647437	2.95993e+08	0.851539	0.269133	0.909459	0.636274
A58_Exp7_5_sn14	dMDA	5 Mb	35611537	607069879	0.625258	0.265692	36033404	518834680.75	0.615881467674356	0.268754083617627	36308638	5.26668e+08	0.59207	0.275831	0.476799	0.625555
A59_Exp7_5_sn15	dMDA	5 Mb	13816358	5.68136e+08	0.763797	0.249001	13979322	537863721.35	0.783618637329556	0.245255956773949	14064042	5.65869e+08	0.815347	0.251324	0.725955	0.62457
A60_Exp7_5_sn16	dMDA	5 Mb	18672926	7.91477e+08	0.808581	0.25717	18868938	733515067.35	0.8211598987907	0.253463311056085	18954142	7.26555e+08	0.807827	0.250045	0.83844	0.583225
A61_Exp7_5_sn17	dMDA	5 Mb	27952875	6.06709e+08	0.836405	0.201252	28234903	551152369.65	0.85689324019492	0.198185737092935	28383706	6.0489e+08	0.797676	0.200523	0.814634	0.556872
A62_Exp8_3_sn1	dMDA	5 Mb	21420250	478958545	0.853262	0.322034	21642360	455376555.65	0.832134748170288	0.326012688183989	21738384	5.28135e+08	0.823716	0.303526	0.840137	0.635413
A63_Exp8_3_sn3	dMDA	5 Mb	44609262	2.38522e+08	0.807544	0.364229	45261064	270899171.7	0.705084366520278	0.349723656596454	45481233	2.75924e+08	0.854691	0.349491	0.750657	0.601767
A64_Exp8_3_sn6	dMDA	5 Mb	24825127	4.56564e+08	0.83207	0.436996	25057527	422307731.45	0.853568322873659	0.432533269853857	25129671	4.17605e+08	0.632248	0.442443	0.74436	0.585267
A65_Exp9_3_sn1	dMDA	5 Mb	39175269	5.77944e+08	0.740235	0.265728	39566501	516487182.9	0.706316411663876	0.260506940776691	39756378	4.97287e+08	0.79614	0.247441	0.718777	0.640781
A66_Exp9_3_sn2	dMDA	5 Mb	39310639	5.44724e+08	0.563301	0.296013	39708724	572915912.35	0.592550263343519	0.313314041809314	39915788	5.62817e+08	0.516919	0.27803	0.563387	0.641886
A67_Exp9_3_sn3	dMDA	5 Mb	29571061	3.73466e+08	0.720052	0.396376	29839729	387038872	0.604787573371215	0.399868314841885	30065141	3.69991e+08	0.704763	0.378278	0.70015	0.627718
A68_Exp9_3_sn4	dMDA	5 Mb	4248603	7.49538e+08	0.764316	0.282381	4292989	803051876.9	0.634255339155186	0.2737426958704	4311439	9.2106e+08	0.744738	0.233546	0.609717	0.57366
A69_Exp9_3_sn5	dMDA	5 Mb	51680708	2.56941e+08	0.706486	0.352277	52266530	327966218.9	0.722135225888235	0.340065051702573	52597108	2.41269e+08	0.760036	0.352822	0.787093	0.752969
A7_dMDA_Exp6_2_sn1	dMDA	5 Mb	93996188	1.08791e+09	0.87019	0.249143	94969665	NA	0.84516709178448	0.2465833792416	95478280	1.14495e+09	0.743454	0.24214	0.758103	0.522112
A70_Exp9_3_sn6	dMDA	5 Mb	30797524	6.37639e+08	0.683987	0.257449	31107007	660618962.7	0.645086095657977	0.25499898941256	31279698	5.9518e+08	0.800226	0.256556	0.594879	0.552854
A97_Exp1_8_2_sn2	dMDA	5 Mb	36104124	3.06346e+08	0.825493	0.216939	36554307	326184375.55	0.812428342765012	0.218228572207296	37091340	3.88034e+08	0.837611	0.205692	0.900157	0.594103
A98_Exp1_8_3_sn6_MS2	dMDA	5 Mb	55400819	3.47116e+08	0.677574	0.242074	55986773	332471390.8	0.68483401096834	0.243160206530774	29907597	157257114	0.767285	0.151613	0.667244	0.564004
A99_Exp1_8_3_sn10	dMDA	5 Mb	41596171	1.78104e+08	0.495939	0.589853	42911799	193334716.9	0.58772780927064	0.566067640421707	43180105	2.06912e+08	0.698931	0.568084	0.819422	0.257783
